# Supplementary material for: Adult-onset KMT2B-related dystonia
Source: Brain Commun. 2022 Oct 26;4(6):fcac276. doi: 10.1093/braincomms/fcac276 (PMC9724767; doi:10.1093/braincomms/fcac276)
Supplement: fcac276_Supplementary_Data [file fcac276_Supplementary_Data.zip]

Archive with 3 entries (3 files):
- Supplementary_table_legends.docx
- Supplementary_tables.xlsx
- Video 1.mp4
