# Supplementary material for: Adult-onset KMT2B-related dystonia
Source: Brain Commun. 2022 Oct 26;4(6):fcac276. doi: 10.1093/braincomms/fcac276 (PMC9724767; doi:10.1093/braincomms/fcac276)
Supplement: fcac276_Supplementary_Data [file fcac276_Supplementary_Data.zip › Supplementary_tables.xlsx]

## Sheet: Suppl.Table 1
Supplementary Table 1. Samples analyzed by means of DNAm array for the study cohort.
For each sample, age, sex and SVM score according to DYT28 classifier are reported. An SVM score > 0.5 is generally considered as minimum threshold for positive association with the considered trait.
ID	Age (years)	Sex	Mutation	DYT28 SVM Score
A.II.4	71.1	F	NM_014727.3:c.3232C>T; p.Arg1078Cys	0.010393
A.III.10	42.8	M	NM_014727.3:c.3232C>T; p.Arg1078Cys	0.000777
B.II.3	36	F	NM_014727.3:c.7016G>A; p.Arg2339Gln	0.001692
B.I.2	63.1	F	NM_014727.3:c.7016G>A; p.Arg2339Gln	0.001348
D.II.2	48	F	NM_014727.3:c.2909G>A; p.Arg970Gln	0.001571
E.II.2	58	F	NM_014727.3:c.1918T>A; p.Ser640Thr	0.000923
A.II.8	60	M	NM_014727.3:c.3232C>T; p.Arg1078Cys	0.000976
C.II.1	49	M	NM_014727.3:c.7016G>A; p.Arg2339Gln	0.016463
Ctrl1	48	F	-	0.000122912
Ctrl2	43	M	-	0.0021752
Ctrl3	43	F	-	0.0700918
Ctrl4	41	M	-	0.00345621
Ctrl5	57	M	-	0.0003545
Ctrl6	16	F	-	0.0967896
Ctrl7	65	M	-	0.0225003
Ctrl8	56	F	-	0.00821769
Ctrl9	37	M	-	0.0475254
Ctrl10	13	F	-	0.129455
Ctrl11	17	F	-	0.0017523
Ctrl12	16	F	-	0.00209765
Ctrl13	67	M	-	0.0184903
Ctrl14	57	F	-	0.0940441
Ctrl15	85	F	-	0.0351361
Ctrl16	60	M	-	0.000909164
Ctrl17	53	F	-	0.0926699
Ctrl18	50	F	-	0.00229165
Ctrl19	43	F	-	0.0776944
Ctrl20	42	F	-	0.000464071
Ctrl21	34	F	-	0.000464381
Ctrl22	43	M	-	0.0044643
Ctrl23	43	F	-	0.000592135
Ctrl24	33	M	-	0.00022311
Ctrl25	30	F	-	0.000215549
Ctrl26	47	F	-	0.106315
Ctrl27	57	M	-	0.0396403

## Sheet: Suppl.Table 2
Supplementary Table 2. List of the most informative differentially methylated CpG probes shared by the analysed subjects and KMT2B variants.
probesID	Methylation difference (betaaffected - betactrls)	CHR	MAPINFO	Strand	Type	gene	feature	cgi	feat.cgi	UCSC_Islands_Name	SNP_ID
cg00046336	0.0638657	2	118617230	R	II		IGR	island	IGR-island	chr2:118616575-118618163	rs2570188
cg00102685	-0.0325595	3	186645653	R	II		IGR	shelf	IGR-shelf	chr3:186648174-186649103	rs13095782
cg00207965	0.0449406	21	34697220	R	I	IFNAR1	5'UTR	island	5'UTR-island	chr21:34696532-34697750	rs145550964
cg00296182	-0.0528518	10	8090162	R	I		IGR	shore	IGR-shore	chr10:8091374-8098329	rs36004324
cg00306510	-0.101748	4	187003000	F	I	TLR3	Body	opensea	Body-opensea		rs569186418
cg00642274	-0.0315899	2	85633015	R	II	CAPG	5'UTR	opensea	5'UTR-opensea		rs76496614
cg00668034	0.0928254	1	28098848	F	II	STX12	TSS1500	shore	TSS1500-shore	chr1:28099628-28100031	rs551858306
cg00814567	0.0453801	4	75550030	R	II		IGR	opensea	IGR-opensea
cg00840791	-0.207535	19	16453259	F	II		IGR	opensea	IGR-opensea		rs143218423
cg01166985	-0.0695387	17	84469	F	II	RPH3AL	Body	shore	Body-shore	chr17:85009-85414	rs115001449
cg01232552	-0.118346	22	25616205	R	II	CRYBB2	5'UTR	opensea	5'UTR-opensea		rs530949399
cg01350636	-0.0982913	6	12909549	R	II	PHACTR1	Body	opensea	Body-opensea
cg01451162	-0.0714576	1	58714452	R	II	DAB1	5'UTR	shore	5'UTR-shore	chr1:58715272-58716095	rs537192653
cg01507147	-0.153274	9	764329	F	II		IGR	opensea	IGR-opensea		rs143450489
cg01617990	0.0687908	16	1245967	R	I	CACNA1H	Body	shore	Body-shore	chr16:1244669-1245067	rs530140454
cg01735788	-0.041974	22	27520354	F	II		IGR	opensea	IGR-opensea		rs560700892
cg02121547	-0.0769506	11	113649020	R	II	CLDN25	TSS1500	opensea	TSS1500-opensea
cg02294690	-0.0837646	4	17581984	R	II	LAP3	Body	shelf	Body-shelf	chr4:17578648-17579539	rs183852822
cg02299843	0.219654	5	140529440	F	II	PCDHB6	TSS200	shore	TSS200-shore	chr5:140531157-140532017	rs553323643
cg02613435	-0.0480133	10	102756977	R	I	LZTS2	5'UTR	island	5'UTR-island	chr10:102756834-102759798
cg02706658	-0.0490903	13	33607403	F	II	KL	Body	opensea	Body-opensea		rs574587412
cg02726930	0.0756382	12	114107803	R	I		IGR	opensea	IGR-opensea		rs376664930
cg02822958	-0.101219	2	46747628	F	I	ATP6V1E2	TSS1500	opensea	TSS1500-opensea		rs574016563
cg02881696	-0.186455	12	2594582	R	II	CACNA1C	Body	opensea	Body-opensea		rs549221082
cg03244494	-0.147452	13	21010146	F	II	CRYL1	Body	island	Body-island	chr13:21009774-21010338	rs74036356
cg03249723	0.0629208	9	98880057	F	II	LOC158434	TSS1500	opensea	TSS1500-opensea		rs183894534
cg03257308	-0.191314	13	30722898	F	II		IGR	opensea	IGR-opensea		rs141050969
cg03314029	0.0282339	16	88496788	R	I	ZNF469	1stExon	island	1stExon-island	chr16:88496201-88497763
cg03868770	0.0772488	22	30783737	F	II	RNF215	TSS1500	shore	TSS1500-shore	chr22:30783010-30783620	rs532639824
cg04344111	-0.102075	20	19984506	R	II		IGR	opensea	IGR-opensea		rs6046528
cg05325390	0.12637	16	23464715	R	II	COG7	TSS1500	shore	TSS1500-shore	chr16:23463990-23464629
cg05491587	0.184383	18	77659695	F	I	KCNG2	Body	island	Body-island	chr18:77658912-77660000	rs577587970
cg05531482	-0.108654	7	124430753	F	II		IGR	opensea	IGR-opensea		rs540622443
cg05856321	0.114866	17	1133546	R	I		IGR	island	IGR-island	chr17:1133496-1133753	rs530367250
cg05868443	-0.158713	8	8777082	R	II		IGR	opensea	IGR-opensea		rs531270277
cg05927811	-0.0756651	3	194746597	F	II		IGR	opensea	IGR-opensea		rs2720936
cg06061971	-0.0473323	20	6246047	F	II		IGR	opensea	IGR-opensea		rs3905152
cg06150148	-0.2176	2	100902129	R	I	LONRF2	Body	opensea	Body-opensea		rs537171361
cg06315390	0.0413666	22	45704914	F	I	FAM118A	TSS1500	shore	TSS1500-shore	chr22:45705511-45706616	rs559655195
cg06367135	-0.0317292	1	3077835	F	II	PRDM16	Body	shelf	Body-shelf	chr1:3080934-3081292	rs140039616
cg06997226	-0.0667661	13	111452040	R	I		IGR	opensea	IGR-opensea		rs572148341
cg07291417	-0.0629042	2	228488880	F	II	C2orf83	Body	opensea	Body-opensea		rs73097923
cg07307142	-0.131945	16	82071433	F	II	HSD17B2	Body	opensea	Body-opensea		rs540177116
cg07490070	-0.084148	2	97505464	F	I	ANKRD23	Body	island	Body-island	chr2:97505219-97505600	rs149329617
cg07510284	-0.110276	1	210110779	R	II	SYT14	TSS1500	shore	TSS1500-shore	chr1:210111179-210112054
cg07984380	0.119547	6	32547019	F	II	HLA-DRB1	Body	opensea	Body-opensea		rs35287346
cg08231870	-0.0410773	10	103070372	F	I		IGR	island	IGR-island	chr10:103070291-103070504	rs149396178
cg08277548	-0.107763	1	17600880	R	II	PADI3	Body	opensea	Body-opensea		rs113746906
cg08450021	-0.151614	11	111101517	R	II		IGR	opensea	IGR-opensea
cg08745665	0.0728577	4	10460009	R	I	ZNF518B	TSS1500	shore	TSS1500-shore	chr4:10458129-10459353	rs145616290
cg08886482	-0.107252	1	9648699	F	I	TMEM201	TSS1500	island	TSS1500-island	chr1:9648586-9649517	rs549304058
cg09163369	0.0942946	1	210001066	R	II	C1orf107	TSS1500	shore	TSS1500-shore	chr1:210001129-210001428	rs660975
cg09219839	-0.197146	7	158574563	F	II	ESYT2	Body	opensea	Body-opensea		rs558172574
cg09345606	-0.10842	3	159557567	F	II	SCHIP1	TSS200	opensea	TSS200-opensea		rs533882655
cg09361469	-0.147518	10	5688620	F	II	ASB13	Body	opensea	Body-opensea		rs532302861
cg09486291	-0.0519379	5	159701669	F	II	CCNJL	Body	opensea	Body-opensea		rs559273788
cg09597756	-0.187863	14	74162875	R	II	DNAL1	3'UTR	opensea	3'UTR-opensea		rs8003105
cg09605095	0.0579318	2	5847414	R	I		IGR	island	IGR-island	chr2:5846856-5847561	rs12476710
cg09677719	-0.0440072	14	96710439	F	II	BDKRB2	3'UTR	opensea	3'UTR-opensea		rs113632833
cg10327440	-0.108777	1	227177885	R	II	CDC42BPA	3'UTR	opensea	3'UTR-opensea		rs553638851
cg10404112	-0.150876	9	571255	F	II	KANK1	5'UTR	opensea	5'UTR-opensea		rs7030137
cg10431713	-0.0387918	17	33760230	F	I	SLFN12	TSS1500	opensea	TSS1500-opensea		rs186235289
cg10453419	-0.0224152	15	101991560	R	I	PCSK6	Body	opensea	Body-opensea		rs78081503
cg10454162	0.102342	3	113955940	F	II	ZNF80	5'UTR	opensea	5'UTR-opensea		rs556064457
cg10734950	-0.174269	1	202778765	R	II	KDM5B	TSS1500	shore	TSS1500-shore	chr1:202779790-202780684	rs192556096
cg10778042	-0.0748413	1	210900467	F	II	KCNH1	Body	opensea	Body-opensea		rs114901779
cg10788750	-0.196665	13	78973425	R	II	RNF219-AS1	Body	opensea	Body-opensea		rs9574229
cg10848792	-0.0294267	2	62732892	F	I	TMEM17	Body	island	Body-island	chr2:62732758-62733497	rs140283130
cg10933186	0.148624	5	140719302	R	I	PCDHGA2	1stExon	island	1stExon-island	chr5:140719129-140719343	rs150706052
cg11116818	-0.18271	12	31675151	F	II	DENND5B	Body	opensea	Body-opensea		rs149685834
cg11148251	-0.0570101	9	106856714	R	I	SMC2	1stExon	island	1stExon-island	chr9:106855962-106856793	rs569175300
cg11173447	0.139543	8	35009729	R	II		IGR	opensea	IGR-opensea		rs117309875
cg11258485	0.0834543	2	132202537	F	I	LOC401010	TSS200	island	TSS200-island	chr2:132202265-132203257	rs35386185
cg12192529	0.0537324	18	10020398	R	II		IGR	opensea	IGR-opensea		rs678194
cg12253634	0.0343125	17	72245470	R	II	TTYH2	5'UTR	opensea	5'UTR-opensea		rs75699356
cg12368969	-0.165838	20	50021968	F	II	NFATC2	Body	opensea	Body-opensea		rs5841841
cg12510170	-0.139049	7	101892839	R	II	CUX1	3'UTR	shore	3'UTR-shore	chr7:101891665-101892634	rs367634
cg12641240	-0.00971929	8	638330	F	I	ERICH1	Body	shore	Body-shore	chr8:637393-638251	rs71512848
cg12718519	-0.216785	1	2058417	R	I	PRKCZ	5'UTR	opensea	5'UTR-opensea		rs533471980
cg12853258	-0.0131049	5	39949175	R	II		IGR	opensea	IGR-opensea		rs560610803
cg12896271	-0.0675447	4	119512856	R	I	LOC729218	TSS200	opensea	TSS200-opensea		rs531302012
cg12929486	0.109588	6	110798012	F	I	SLC22A16	TSS200	island	TSS200-island	chr6:110797297-110798201	rs11153237
cg13023584	0.0953371	5	140821425	R	I	PCDHGA4	Body	island	Body-island	chr5:140821228-140821688	rs535716058
cg13033202	-0.0160745	1	214601486	F	II	PTPN14	Body	opensea	Body-opensea		rs17022906
cg13591848	0.0867484	10	102789894	R	I	SFXN3	TSS1500	island	TSS1500-island	chr10:102789777-102789994	rs200080492
cg13761724	0.0800545	15	34806349	R	I		IGR	shore	IGR-shore	chr15:34806490-34807382	rs77516343
cg13909895	-0.136925	22	51066142	R	I	ARSA	1stExon	island	1stExon-island	chr22:51066107-51067051	rs554327628
cg13996040	-0.499977	10	72025335	R	II	NPFFR1	Body	opensea	Body-opensea		rs566663013
cg14087524	-0.161904	1	38349487	R	II	INPP5B	Body	opensea	Body-opensea		rs561638153
cg14185918	-0.11874	9	110249966	F	I	KLF4	Body	island	Body-island	chr9:110249748-110252660	rs61749200
cg14599154	-0.0758991	1	174768975	R	I	RABGAP1L	TSS200	opensea	TSS200-opensea		rs568663551
cg14912375	0.0942427	2	242953382	R	II		IGR	shore	IGR-shore	chr2:242948740-242952837	rs116486305
cg14966648	0.160685	8	125702239	F	II	MTSS1	Body	opensea	Body-opensea		rs10090511
cg15167603	-0.160895	19	55831367	R	II	TMEM150B	Body	opensea	Body-opensea		rs558404591
cg15461618	-0.200213	8	23110550	R	II	CHMP7	Body	opensea	Body-opensea		rs11135712
cg15604507	0.0475943	11	19263433	R	II	E2F8	TSS1500	island	TSS1500-island	chr11:19262473-19264397
cg15866333	0.050771	4	83995449	F	II	COPS4	Body	opensea	Body-opensea		rs184793950
cg15869021	0.00897471	13	108868112	F	II	LIG4	5'UTR	shore	5'UTR-shore	chr13:108867107-108867364	rs547326957
cg15914672	0.256051	22	48314374	F	II		IGR	opensea	IGR-opensea		rs536912378
cg16050468	0.148017	14	105011965	R	I		IGR	opensea	IGR-opensea		rs117040789
cg16151151	-0.0779771	5	50683467	R	I	ISL1	Body	island	Body-island	chr5:50683285-50683615	rs201797783
cg16167043	-0.108484	4	108314208	F	II		IGR	opensea	IGR-opensea		rs1502770
cg16222062	-0.202398	14	105509229	F	I		IGR	shelf	IGR-shelf	chr14:105512055-105512307	rs12433546
cg16314111	-0.357389	3	196390128	F	II		IGR	shelf	IGR-shelf	chr3:196386796-196387506	rs529305769
cg16530595	0.0491959	8	144788492	R	II		IGR	island	IGR-island	chr8:144788491-144791059	rs34992889
cg16547180	0.0298579	4	182064606	R	II	LINC00290	Body	opensea	Body-opensea		rs148817188
cg16872841	-0.0824124	13	110993558	F	I	COL4A2	Body	opensea	Body-opensea
cg17138835	-0.15955	5	40269596	R	II		IGR	opensea	IGR-opensea		rs139538985
cg17339243	0.093619	12	45342645	R	II		IGR	opensea	IGR-opensea
cg17353431	0.0117138	22	21356784	F	II	FLJ39582	Body	island	Body-island	chr22:21355973-21356824	rs183930047
cg17384625	0.0187978	2	214015237	F	II	IKZF2	TSS200	shore	TSS200-shore	chr2:214016357-214017105	rs111609570
cg17448954	-0.191594	21	22610839	F	II	NCAM2	Body	opensea	Body-opensea		rs200624034
cg17627921	0.0680956	4	7301823	F	I	SORCS2	Body	opensea	Body-opensea		rs74462450
cg17916960	-0.172082	15	79447300	F	II		IGR	opensea	IGR-opensea		rs540472721
cg18155888	0.0566871	1	2266591	F	I	MORN1	Body	shore	Body-shore	chr1:2266007-2266432	rs370816552
cg18523042	0.0463688	5	140207388	F	II	PCDHA6	TSS200	shore	TSS200-shore	chr5:140208753-140209957	rs187680387
cg19142026	-0.153567	7	27170394	R	I	HOXA4	5'UTR	island	5'UTR-island	chr7:27169572-27170638	rs534305733
cg19169465	0.0736279	8	33371221	R	II	TTI2	TSS1500	shore	TSS1500-shore	chr8:33371897-33372526	rs148569212
cg19182683	-0.00800938	4	183730519	F	II		IGR	shore	IGR-shore	chr4:183729059-183729344	rs534503392
cg19343715	-0.0242813	1	178135254	F	II	RASAL2	Body	opensea	Body-opensea		rs573040053
cg19379521	-0.13089	1	184553193	R	II	C1orf21	Body	opensea	Body-opensea		rs114873624
cg19405177	0.171801	8	145001428	R	II	PLEC1	Body	island	Body-island	chr8:144990270-145002135	rs373287140
cg19442545	-0.0278844	10	75533431	R	I	FUT11	Body	shore	Body-shore	chr10:75531970-75532817	rs144503038
cg19454017	-0.124149	16	11519197	R	II		IGR	opensea	IGR-opensea		rs553895563
cg19665696	0.297769	7	949154	F	II	ADAP1	Body	island	Body-island	chr7:948294-949168	rs183967277
cg19967668	0.160368	5	140535759	F	I	PCDHB17	Body	shore	Body-shore	chr5:140536896-140537766	rs560928970
cg20012315	-0.328109	7	6740598	R	II	ZNF12	Body	opensea	Body-opensea		rs556746981
cg20409752	0.050788	1	7122726	F	II	CAMTA1	Body	island	Body-island	chr1:7122519-7122727	rs555505816
cg20503657	-0.134755	10	835505	F	I		IGR	opensea	IGR-opensea		rs72776479
cg20578893	-0.0406493	6	29870060	R	II	HCG2P7	Body	opensea	Body-opensea		rs549727958
cg21072629	-0.0990574	21	33765622	R	II	URB1	TSS1500	island	TSS1500-island	chr21:33765512-33765752
cg21206147	-0.113986	2	23749087	R	II	KLHL29	5'UTR	island	5'UTR-island	chr2:23749086-23749291	rs141069213
cg21390082	0.081741	17	33842255	F	I	SLFN12L	Body	opensea	Body-opensea		rs572583146
cg21516302	0.0905027	2	131085498	R	I		IGR	opensea	IGR-opensea		rs550020082
cg21585512	-0.137895	11	122030076	R	II	LOC399959	Body	opensea	Body-opensea
cg21650737	-0.202408	8	674525	F	II	ERICH1	Body	opensea	Body-opensea		rs547771134
cg21673175	0.195133	2	132202532	F	I	LOC401010	TSS200	island	TSS200-island	chr2:132202265-132203257	rs35386185
cg21855135	-0.0802709	22	42353933	R	I	LOC339674	Body	shore	Body-shore	chr22:42353659-42353900
cg21879272	0.114582	14	51135303	F	II	SAV1	TSS1500	island	TSS1500-island	chr14:51134480-51135304	rs534113591
cg21948545	-0.158441	12	114683382	F	II		IGR	opensea	IGR-opensea
cg22028894	0.044063	5	140719360	F	II	PCDHGA2	1stExon	shore	1stExon-shore	chr5:140719129-140719343	rs200504537
cg22247231	-0.0867957	9	6902414	R	II	KDM4C	Body	opensea	Body-opensea		rs573648617
cg22282433	-0.073396	7	55340177	R	II		IGR	opensea	IGR-opensea		rs560980645
cg22595230	0.140241	20	3766560	R	I	CENPB	1stExon	island	1stExon-island	chr20:3766343-3767636	rs140102208
cg23265656	-0.137483	1	3140355	F	II	PRDM16	Body	opensea	Body-opensea		rs573696122
cg23473114	-0.0649912	18	75383602	F	I		IGR	shelf	IGR-shelf	chr18:75380232-75380568	rs116296484
cg23505766	0.211659	1	153582540	R	II	S100A16	5'UTR	opensea	5'UTR-opensea		rs188020663
cg23721586	0.0786189	1	92197531	F	II	TGFBR3	Body	opensea	Body-opensea		rs562263856
cg23745839	0.12181	11	20627025	R	II	SLC6A5	Body	shelf	Body-shelf	chr11:20622720-20623399
cg23911912	-0.226369	2	68095136	R	I		IGR	opensea	IGR-opensea		rs1910370
cg24118856	-0.0953442	19	10223710	R	I	PPAN-P2RY11	Body	shore	Body-shore	chr19:10224442-10225138	rs77813206
cg24228532	-0.119111	18	76002290	R	I		IGR	shelf	IGR-shelf	chr18:75998674-75999123	rs536960757
cg24530264	-0.0396653	10	135342620	R	II	CYP2E1	Body	shore	Body-shore	chr10:135341255-135342561	rs8192769
cg24617313	-0.216625	20	57427146	R	I	GNAS	TSS1500	shore	TSS1500-shore	chr20:57427691-57427995	rs540199504
cg24630035	-0.221277	5	120389062	R	II		IGR	opensea	IGR-opensea		rs558207939
cg24794857	-0.0715389	4	187113578	R	II	CYP4V2	Body	shore	Body-shore	chr4:187111939-187113286	rs190298766
cg24811777	-0.031108	8	82045573	R	II		IGR	opensea	IGR-opensea		rs533015145
cg24851651	-0.273834	11	66362959	R	II	CCS	Body	shelf	Body-shelf	chr11:66360097-66360834
cg24863693	-0.155062	1	95776709	R	II		IGR	opensea	IGR-opensea		rs371841561
cg25046953	-0.0999858	15	73611614	R	I		IGR	shore	IGR-shore	chr15:73611173-73611529	rs183613084
cg25112529	0.1523	12	75887380	R	II	GLIPR1	Body	opensea	Body-opensea		rs12827668
cg25334934	0.0715459	2	121269348	R	I		IGR	opensea	IGR-opensea		rs551488626
cg25352098	-0.11772	19	55281126	R	II	LOC101928804	Body	opensea	Body-opensea		rs62121626
cg25570190	-0.0970423	22	23145087	R	II		IGR	opensea	IGR-opensea		rs7288594
cg25597117	0.049129	1	161349116	R	II		IGR	opensea	IGR-opensea
cg25601879	-0.125932	10	132157800	F	I		IGR	opensea	IGR-opensea		rs572399996
cg25697727	0.0864316	19	291986	F	I	PPAP2C	TSS1500	island	TSS1500-island	chr19:290594-292249
cg25754956	0.0372088	12	51612065	R	II	POU6F1	TSS1500	shore	TSS1500-shore	chr12:51610892-51611724	rs7398442
cg26258108	-0.152142	2	232329189	F	I	NCL	1stExon	island	1stExon-island	chr2:232328445-232330149
cg26977859	-0.212812	3	172427411	F	II	NCEH1	5'UTR	shore	5'UTR-shore	chr3:172428416-172428950	rs10936731
cg26993965	0.046682	18	76617016	F	I		IGR	island	IGR-island	chr18:76616616-76617519	rs111515610
cg27107150	-0.357729	16	1272275	F	II	TPSG1	Body	shelf	Body-shelf	chr16:1267865-1268605	rs143120059
cg27176129	0.0782022	20	43937155	F	II	MATN4	TSS200	shore	TSS200-shore	chr20:43935199-43935633	rs185311382
cg27494647	-0.125141	7	150038898	F	I	RARRES2	TSS200	island	TSS200-island	chr7:150037459-150039031	rs375852018
cg27628201	-0.145456	12	11352684	F	II		IGR	opensea	IGR-opensea		rs145684590
